# Supplementary material for: KDM5D Histone Demethylase Identifies Platinum-Tolerant Head and Neck Cancer Cells Vulnerable to Mitotic Catastrophe
Source: Int J Mol Sci. 2023 Mar 10;24(6):5310. doi: 10.3390/ijms24065310 (PMC10049674; doi:10.3390/ijms24065310)
Supplement: Supplementary file 1 [file ijms-24-05310-s001.zip]

Archive with 1 entries (1 files):
- ijms-2192386-supplementary.pdf
